# Supplementary material for: Murine leukemia virus p12 tethers the capsid-containing pre-integration complex to chromatin by binding directly to host nucleosomes in mitosis
Source: PLoS Pathog. 2018 Jun 15;14(6):e1007117. doi: 10.1371/journal.ppat.1007117 (PMC6021111; doi:10.1371/journal.ppat.1007117)
Supplement: S1 Table — GST, Mo-MLV GST-p12_mut14 or GST-p12_WT were transiently-expressed in 293T cells cultured in light (R0/K0), medium (R6/K4) and heavy (R10/K8) SILAC media, respectively. Mitotic cell lysates were subsequently used for glutathione-sepharose bead pull-down assays. Bead eluates were pooled in a 1:1:1 ratio and then analysed by LC-MS/MS. The details of MS hits which showed log2(H/L) ratios >2.58 SDs from the mean, in both biological replicates (R1 and R2), are shown. (XLSX) [file ppat.1007117.s005.xlsx]

## Sheet: GST-p12_WT vs GST only
Supplementary Table 1: Mass-spec hits found in both replicates with log2(GST-p12_WT, Heavy/GST, Light) ratios ≥ 2.58 standard deviations from the mean.
Accession	Description	Length	Replicate 1				Replicate 2
			PSMs	PSMs/Length	Normalised (PSMs/Length)	SDs from the mean	PSMs	PSMs/Length	Normalised (PSMs/Length)	SDs from the mean
Q00610	Clathrin heavy chain 1 OS=Homo sapiens GN=CLTC PE=1 SV=5 - [CLH1_HUMAN]	1675	90	0.0537313	49.383	7.77368	96	0.0573134	51.3165	7.77223
Q14677	Clathrin interactor 1 OS=Homo sapiens GN=CLINT1 PE=1 SV=1 - [EPN4_HUMAN]	625	18	0.0288	26.4693	13.344	16	0.0256	22.9214	13.1531
O00308	NEDD4-like E3 ubiquitin-protein ligase WWP2 OS=Homo sapiens GN=WWP2 PE=1 SV=2 - [WWP2_HUMAN]	870	9	0.0103448	9.50765	13.344	9	0.0103448	9.26241	11.5377
P09496	Clathrin light chain A OS=Homo sapiens GN=CLTA PE=1 SV=1 - [CLCA_HUMAN]	248	2	0.00806452	7.41188	13.344	2	0.00806452	7.2207	7.67981
B4DG55	cDNA FLJ53905, highly similar to Phosphatidylinositol-4-phosphate 3-kinase C2domain-containing alpha polypeptide (EC 2.7.1.154) OS=Homo sapiens PE=2 SV=1 - [B4DG55_HUMAN]	1306	4	0.00306279	2.81492	13.344	9	0.00689127	6.17021	6.68487
F1T0I1	Protein transport protein Sec16A OS=Homo sapiens GN=SEC16A PE=2 SV=1 - [F1T0I1_HUMAN]	2334	5	0.00214225	1.96888	3.11185	5	0.00214225	1.91809	2.57498
B3KPD3	cDNA FLJ31633 fis, clone NT2RI2003407, highly similar to Inner centromere protein (Fragment) OS=Homo sapiens PE=2 SV=1 - [B3KPD3_HUMAN]	752	2	0.00265957	2.44434	6.52466	1	0.00132979	1.19065	13.4521
