# Supplementary material for: Murine leukemia virus p12 tethers the capsid-containing pre-integration complex to chromatin by binding directly to host nucleosomes in mitosis
Source: PLoS Pathog. 2018 Jun 15;14(6):e1007117. doi: 10.1371/journal.ppat.1007117 (PMC6021111; doi:10.1371/journal.ppat.1007117)
Supplement: S2 Table — Mo-MLV GST-p12_M63I or GST-p12_WT were transiently-expressed in 293T cells cultured in light (R0/K0) or medium (R6/K4) SILAC media, respectively. Mitotic cell lysates were subsequently used for glutathione-sepharose bead pull-down assays. Bead eluates were pooled in a 1:1 ratio and then analysed by LC-MS/MS. The details of MS hits which showed log2(L/M) ratios >2.58 SDs from the mean, in both biological replicates (R1 and R2), are shown. (XLSX) [file ppat.1007117.s006.xlsx]

## Sheet: Sheet1
Supplementary Table 2: Mass-spec hits found in both replicates with log2(GST-p12_M63I, Light/GST-p12_WT, Medium) ratios ≥ 2.58 standard deviations from the mean
Accession number	Name	Length	Replicate 1				Replicate 2
			PSMs	PSMs/length	Normalised (PSMs/length )	SDs from the mean	PSMs	PSMs/length	Normalised (PSMs/length )	SDs from the mean
P62805	Histone H4 OS=Homo sapiens GN=HIST1H4A PE=1 SV=2 - [H4_HUMAN]	103	331	3.21359	29.9806	6.71306	216	2.09709	31.3347	5.48121
Q96KK5	Histone H2A type 1-H OS=Homo sapiens GN=HIST1H2AH PE=1 SV=3 - [H2A1H_HUMAN]	128	115	0.898438	8.38179	6.23793	81	0.632812	9.45549	6.66037
P0C0S5	Histone H2A.Z OS=Homo sapiens GN=H2AFZ PE=1 SV=2 - [H2AZ_HUMAN]	128	99	0.773438	7.21563	9.03624	70	0.546875	8.17141	10.3008
B4E380	Histone H3 OS=Homo sapiens PE=2 SV=1 - [B4E380_HUMAN]	113	80	0.707965	6.60482	6.88696	57	0.504425	7.53712	5.31008
Q13185	Chromobox protein homolog 3 OS=Homo sapiens GN=CBX3 PE=1 SV=4 - [CBX3_HUMAN]	183	67	0.36612	3.41565	6.04919	48	0.262295	3.91922	10.3008
Q8IUE6	Histone H2A type 2-B OS=Homo sapiens GN=HIST2H2AB PE=1 SV=3 - [H2A2B_HUMAN]	130	31	0.238462	2.22468	5.90514	25	0.192308	2.87346	5.83761
P11388	DNA topoisomerase 2-alpha OS=Homo sapiens GN=TOP2A PE=1 SV=3 - [TOP2A_HUMAN]	1531	435	0.284128	2.65072	4.26859	146	0.0953625	1.42491	4.09386
P45973	Chromobox protein homolog 5 OS=Homo sapiens GN=CBX5 PE=1 SV=1 - [CBX5_HUMAN]	191	35	0.183246	1.70956	10.4453	26	0.136126	2.03399	10.3008
J3KS05	Chromobox protein homolog 1 (Fragment) OS=Homo sapiens GN=CBX1 PE=1 SV=7 - [J3KS05_HUMAN]	174	30	0.172414	1.6085	7.23341	22	0.126437	1.88922	10.3008
B2RC06	cDNA, FLJ95791, highly similar to Homo sapiens aurora kinase B (AURKB), mRNA OS=Homo sapiens PE=2 SV=1 - [B2RC06_HUMAN]	344	54	0.156977	1.46448	10.4453	45	0.130814	1.95462	10.3008
Q96GD4	Aurora kinase B OS=Homo sapiens GN=AURKB PE=1 SV=3 - [AURKB_HUMAN]	344	52	0.151163	1.41024	10.4453	45	0.130814	1.95462	10.3008
B4DZC0	cDNA FLJ51771, highly similar to SWI/SNF-related matrix-associatedactin-dependent regulator of chromatin subfamily A member5 (EC 3.6.1.-) OS=Homo sapiens PE=2 SV=1 - [B4DZC0_HUMAN]	995	229	0.230151	2.14715	4.04588	78	0.078392	1.17133	4.41083
Q6DRA6	Putative histone H2B type 2-D OS=Homo sapiens GN=HIST2H2BD PE=5 SV=3 - [H2B2D_HUMAN]	164	26	0.158537	1.47904	6.23189	16	0.097561	1.45776	10.3008
O75367	Core histone macro-H2A.1 OS=Homo sapiens GN=H2AFY PE=1 SV=4 - [H2AY_HUMAN]	372	45	0.120968	1.12854	10.4453	33	0.0887097	1.3255	10.3008
U3KQC1	WD repeat-containing protein 18 (Fragment) OS=Homo sapiens GN=WDR18 PE=1 SV=1 - [U3KQC1_HUMAN]	394	41	0.104061	0.970816	9.4008	37	0.0939086	1.40318	10.3008
A0A087WV66	Antigen KI-67 OS=Homo sapiens GN=MKI67 PE=1 SV=1 - [A0A087WV66_HUMAN]	3255	570	0.175115	1.6337	3.33514	149	0.0457757	0.683981	4.00227
P81605	Dermcidin OS=Homo sapiens GN=DCD PE=1 SV=2 - [DCD_HUMAN]	110	9	0.0818182	0.763307	10.4453	11	0.1	1.4942	10.3008
Q53HL2	Borealin OS=Homo sapiens GN=CDCA8 PE=1 SV=2 - [BOREA_HUMAN]	280	33	0.117857	1.09952	10.4453	19	0.0678571	1.01392	10.3008
Q09028	Histone-binding protein RBBP4 OS=Homo sapiens GN=RBBP4 PE=1 SV=3 - [RBBP4_HUMAN]	425	37	0.0870588	0.812198	3.94922	34	0.08	1.19536	7.56428
Q05CW7	NAT10 protein (Fragment) OS=Homo sapiens GN=NAT10 PE=2 SV=1 - [Q05CW7_HUMAN]	554	77	0.138989	1.29667	3.52578	21	0.0379061	0.566394	4.90667
Q9Y4W2	Ribosomal biogenesis protein LAS1L OS=Homo sapiens GN=LAS1L PE=1 SV=2 - [LAS1L_HUMAN]	734	73	0.099455	0.927846	9.65112	35	0.0476839	0.712494	10.3008
Q86W20	Protease serine 1 (Fragment) OS=Homo sapiens GN=PRSS1 PE=4 SV=1 - [Q86W20_HUMAN]	84	4	0.047619	0.444252	10.4453	6	0.0714286	1.06729	10.3008
E9PC52	Histone-binding protein RBBP7 OS=Homo sapiens GN=RBBP7 PE=1 SV=1 - [E9PC52_HUMAN]	416	32	0.0769231	0.717639	7.19811	22	0.0528846	0.790203	8.11894
Q01469	Fatty acid-binding protein, epidermal OS=Homo sapiens GN=FABP5 PE=1 SV=3 - [FABP5_HUMAN]	135	10	0.0740741	0.691059	4.61815	7	0.0518519	0.774771	2.80702
K4DI93	Cullin 4B, isoform CRA_e OS=Homo sapiens GN=CUL4B PE=1 SV=1 - [K4DI93_HUMAN]	900	81	0.09	0.839637	3.84227	36	0.04	0.59768	5.35207
P28370	Probable global transcription activator SNF2L1 OS=Homo sapiens GN=SMARCA1 PE=1 SV=2 - [SMCA1_HUMAN]	1054	105	0.0996205	0.92939	5.43991	31	0.0294118	0.439471	10.3008
Q9Y5B9	FACT complex subunit SPT16 OS=Homo sapiens GN=SUPT16H PE=1 SV=1 - [SP16H_HUMAN]	1047	103	0.0983763	0.917782	5.78643	30	0.0286533	0.428138	7.22972
Q9H773	dCTP pyrophosphatase 1 OS=Homo sapiens GN=DCTPP1 PE=1 SV=1 - [DCTP1_HUMAN]	170	10	0.0588235	0.548782	3.16803	9	0.0529412	0.791048	6.0802
O00308	NEDD4-like E3 ubiquitin-protein ligase WWP2 OS=Homo sapiens GN=WWP2 PE=1 SV=2 - [WWP2_HUMAN]	870	64	0.0735632	0.686293	10.4453	36	0.0413793	0.61829	10.3008
H0Y8G0	Sulfotransferase (Fragment) OS=Homo sapiens GN=SULT1E1 PE=1 SV=1 - [H0Y8G0_HUMAN]	127	7	0.0551181	0.514213	10.4453	6	0.0472441	0.705922	10.3008
F6KPG5	Albumin (Fragment) OS=Homo sapiens PE=2 SV=1 - [F6KPG5_HUMAN]	585	22	0.0376068	0.350846	10.4453	34	0.0581197	0.868425	10.3008
A8K548	cDNA FLJ75008, highly similar to Homo sapiens proline-, glutamic acid-, leucine-rich protein 1 (PELP1), mRNA OS=Homo sapiens PE=2 SV=1 - [A8K548_HUMAN]	1130	100	0.0884956	0.825602	10.4453	28	0.0247788	0.370245	10.3008
Q6PL18	ATPase family AAA domain-containing protein 2 OS=Homo sapiens GN=ATAD2 PE=1 SV=1 - [ATAD2_HUMAN]	1390	98	0.0705036	0.657749	10.4453	48	0.0345324	0.515983	10.3008
Q9NQS7	Inner centromere protein OS=Homo sapiens GN=INCENP PE=1 SV=3 - [INCE_HUMAN]	918	70	0.0762527	0.711385	10.4453	26	0.0283224	0.423194	10.3008
O95235	Kinesin-like protein KIF20A OS=Homo sapiens GN=KIF20A PE=1 SV=1 - [KI20A_HUMAN]	890	67	0.0752809	0.702318	5.2855	22	0.0247191	0.369353	4.40383
Q08945	FACT complex subunit SSRP1 OS=Homo sapiens GN=SSRP1 PE=1 SV=1 - [SSRP1_HUMAN]	709	46	0.0648801	0.605286	6.01223	22	0.0310296	0.463645	10.3008
Q9NXF1	Testis-expressed sequence 10 protein OS=Homo sapiens GN=TEX10 PE=1 SV=2 - [TEX10_HUMAN]	929	60	0.0645856	0.602538	10.4453	26	0.0279871	0.418183	10.3008
O75530	Polycomb protein EED OS=Homo sapiens GN=EED PE=1 SV=2 - [EED_HUMAN]	441	33	0.0748299	0.698111	5.28729	8	0.0181406	0.271057	6.13225
Q8WWQ0	PH-interacting protein OS=Homo sapiens GN=PHIP PE=1 SV=2 - [PHIP_HUMAN]	1821	125	0.0686436	0.640397	10.4453	38	0.0208677	0.311805	10.3008
B3KY63	cDNA FLJ16830 fis, clone UTERU3022536, highly similar to Chromodomain helicase-DNA-binding protein 4 (EC 3.6.1.-) OS=Homo sapiens PE=2 SV=1 - [B3KY63_HUMAN]	1886	152	0.0805938	0.751884	2.85174	24	0.0127253	0.190142	3.17573
Q13619	Cullin-4A OS=Homo sapiens GN=CUL4A PE=1 SV=3 - [CUL4A_HUMAN]	759	46	0.0606061	0.565412	8.06404	17	0.0223979	0.33467	10.3008
B3KQ51	Serine/threonine-protein phosphatase OS=Homo sapiens PE=2 SV=1 - [B3KQ51_HUMAN]	244	13	0.0532787	0.497053	6.3134	6	0.0245902	0.367427	9.24409
P07199	Major centromere autoantigen B OS=Homo sapiens GN=CENPB PE=1 SV=2 - [CENPB_HUMAN]	599	25	0.0417362	0.38937	10.4453	17	0.0283806	0.424064	10.3008
O75475	PC4 and SFRS1-interacting protein OS=Homo sapiens GN=PSIP1 PE=1 SV=1 - [PSIP1_HUMAN]	530	21	0.0396226	0.369652	3.10254	13	0.0245283	0.366502	10.3008
Q9ULI0	ATPase family AAA domain-containing protein 2B OS=Homo sapiens GN=ATAD2B PE=1 SV=3 - [ATD2B_HUMAN]	1458	70	0.048011	0.447909	10.4453	28	0.0192044	0.286952	10.3008
Q15397	Pumilio homolog 3 OS=Homo sapiens GN=PUM3 PE=1 SV=3 - [PUM3_HUMAN]	648	34	0.0524691	0.4895	4.12928	9	0.0138889	0.207528	2.96986
Q9HC52	Chromobox protein homolog 8 OS=Homo sapiens GN=CBX8 PE=1 SV=3 - [CBX8_HUMAN]	389	15	0.0385604	0.359742	7.78477	8	0.0205656	0.307291	5.01656
J3QQW9	Polycomb protein SUZ12 OS=Homo sapiens GN=SUZ12 PE=1 SV=1 - [J3QQW9_HUMAN]	716	30	0.0418994	0.390893	6.80595	13	0.0181564	0.271293	8.99384
B2RBM8	cDNA, FLJ95596, highly similar to Homo sapiens activity-dependent neuroprotector (ADNP), mRNA OS=Homo sapiens PE=2 SV=1 - [B2RBM8_HUMAN]	1102	49	0.0444646	0.414824	4.30449	18	0.0163339	0.244062	10.3008
Q7Z3K3	Pogo transposable element with ZNF domain OS=Homo sapiens GN=POGZ PE=1 SV=2 - [POGZ_HUMAN]	1410	57	0.0404255	0.377142	4.15611	18	0.012766	0.190749	8.46529
O94880	PHD finger protein 14 OS=Homo sapiens GN=PHF14 PE=1 SV=2 - [PHF14_HUMAN]	888	33	0.0371622	0.346697	9.84587	13	0.0146396	0.218746	10.3008
Q14676	Mediator of DNA damage checkpoint protein 1 OS=Homo sapiens GN=MDC1 PE=1 SV=3 - [MDC1_HUMAN]	2089	91	0.0435615	0.406399	2.60728	19	0.00909526	0.135901	5.41396
E7ESY4	Metastasis-associated protein MTA1 OS=Homo sapiens GN=MTA1 PE=1 SV=1 - [E7ESY4_HUMAN]	703	24	0.0341394	0.318497	2.93552	9	0.0128023	0.191292	10.3008
Q96T88	E3 ubiquitin-protein ligase UHRF1 OS=Homo sapiens GN=UHRF1 PE=1 SV=1 - [UHRF1_HUMAN]	793	25	0.0315259	0.294114	4.62515	10	0.0126103	0.188424	10.3008
B7ZAL5	cDNA, FLJ79229, highly similar to Lactotransferrin (EC 3.4.21.-) OS=Homo sapiens PE=2 SV=1 - [B7ZAL5_HUMAN]	666	10	0.015015	0.14008	10.4453	15	0.0225225	0.336532	10.3008
Q9UIG0	Tyrosine-protein kinase BAZ1B OS=Homo sapiens GN=BAZ1B PE=1 SV=2 - [BAZ1B_HUMAN]	1483	58	0.0391099	0.364868	6.05699	11	0.0074174	0.110831	10.3008
H7C4X9	Protein kinase C-binding protein 1 (Fragment) OS=Homo sapiens GN=ZMYND8 PE=1 SV=2 - [H7C4X9_HUMAN]	1095	35	0.0319635	0.298197	3.30832	12	0.0109589	0.163748	10.0371
Q9P0M6	Core histone macro-H2A.2 OS=Homo sapiens GN=H2AFY2 PE=1 SV=3 - [H2AW_HUMAN]	372	8	0.0215054	0.20063	10.4453	6	0.016129	0.241	10.3008
S4S3R8	EZH2b OS=Homo sapiens GN=EZH2 PE=4 SV=1 - [S4S3R8_HUMAN]	707	17	0.0240453	0.224326	4.33272	10	0.0141443	0.211344	10.3008
B2R7X3	cDNA, FLJ93645, highly similar to Homo sapiens chromatin assembly factor 1, subunit B (p60) (CHAF1B),mRNA OS=Homo sapiens PE=2 SV=1 - [B2R7X3_HUMAN]	559	12	0.0214669	0.200271	4.45521	8	0.0143113	0.213839	10.3008
Q02413	Desmoglein-1 OS=Homo sapiens GN=DSG1 PE=1 SV=2 - [DSG1_HUMAN]	1049	16	0.0152526	0.142296	10.4453	17	0.0162059	0.242149	10.3008
Q96PU5	E3 ubiquitin-protein ligase NEDD4-like OS=Homo sapiens GN=NEDD4L PE=1 SV=2 - [NED4L_HUMAN]	975	22	0.0225641	0.210507	5.44252	10	0.0102564	0.153251	10.3008
J3QK86	Bromodomain adjacent to zinc finger domain, 2A, isoform CRA_a OS=Homo sapiens GN=BAZ2A PE=4 SV=1 - [J3QK86_HUMAN]	1873	56	0.0298986	0.278933	5.51257	10	0.00533903	0.0797758	10.3008
Q5T749	Keratinocyte proline-rich protein OS=Homo sapiens GN=KPRP PE=1 SV=1 - [KPRP_HUMAN]	579	8	0.0138169	0.128902	10.4453	7	0.0120898	0.180646	10.3008
B4DDM5	cDNA FLJ53298, highly similar to Peroxisomal multifunctional enzyme type 2 OS=Homo sapiens PE=2 SV=1 - [B4DDM5_HUMAN]	717	7	0.0097629	0.0910811	9.01554	8	0.0111576	0.166717	4.91797
P42695	Condensin-2 complex subunit D3 OS=Homo sapiens GN=NCAPD3 PE=1 SV=2 - [CNDD3_HUMAN]	1498	22	0.0146862	0.137012	9.37761	6	0.00400534	0.0598478	6.92297
I3VM54	Lysine-specific demethylase 2A OS=Homo sapiens GN=KDM2A PE=1 SV=1 - [I3VM54_HUMAN]	1145	11	0.00960699	0.0896265	2.75463	5	0.00436681	0.065249	6.84843
Q86YZ3	Hornerin OS=Homo sapiens GN=HRNR PE=1 SV=2 - [HORN_HUMAN]	2850	20	0.00701754	0.0654688	10.4453	10	0.00350877	0.0524281	10.3008
